# Supplementary material for: Effects of Aged Conditions on the Self-Healing Performance of Asphalt Mixtures: A Comparative Study of Long-Term and Short-Term Aging
Source: Polymers (Basel). 2025 Oct 3;17(19):2678. doi: 10.3390/polym17192678 (PMC12526552; doi:10.3390/polym17192678)
Supplement: Supplementary file 1 [file polymers-17-02678-s001.zip]

Archive with 1 entries (1 files):
- polymers-3854498-supplementary.pdf
